# Supplementary material for: Phylogenetic Analyses of Hydnobolites and New Species from China
Source: J Fungi (Basel). 2022 Dec 15;8(12):1302. doi: 10.3390/jof8121302 (PMC9784535; doi:10.3390/jof8121302)
Supplement: Supplementary file 1 [file jof-08-01302-s001.zip]

Archive with 1 entries (1 files):
- jof-2070999-supplementary.xlsx
