# Supplementary material for: Phylogenetic Analyses of Hydnobolites and New Species from China
Source: J Fungi (Basel). 2022 Dec 15;8(12):1302. doi: 10.3390/jof8121302 (PMC9784535; doi:10.3390/jof8121302)
Supplement: Supplementary file 1 [file jof-08-01302-s001.zip › jof-2070999-supplementary.xlsx]

## Sheet: Sheet1
Table S1 Specimens and GenBank accession numbers for sequences used in this study. Sequences newly generated for this study are in Bold
Species	Voucher	Origin	ITS	LSU	References
Delastria liebanensis	IC06121503	Spain	MH469545	-	[63]
Delastria sp.	AH39200	Spain	JN048884	JN048872	[51]
Discinaceae sp.	LM2635	Romania	KM576387	-	[62]
Fungal sp.	ARIZ:PM113C	USA	MG761327	-	[61]
H. californicus	src667	USA	DQ974733	-	[29]
H. californicus	SOC730	USA	FJ235138	-	Unpublished
H. californicus	FLAS:SRC717	USA	JN102452	-	[21]
H. californicus	FLAS:F-60813 MES-3110	USA	MT156519	-	Unpublished
H. canaliculatus	BJTC FAN444 Holotype	Sichuan, China	MK192803	MK208505	[26]
H. canaliculatus	BJTC FAN495	Yunnan, China	MK192802	MK208506	[26]
H. canaliculatus	YNAU0183	Yunnan, China	OM758122	OP642327	This study
H. canaliculatus	YNAU0381	Yunnan, China	OM758127	OP642332	This study
H. canaliculatus	YNAU0737	Yunnan, China	OM758135	OP642340	This study
H. canaliculatus	YNAU0738	Yunnan, China	OM758136	OP642341	This study
H. canaliculatus	YNAU0764	Yunnan, China	OM758137	OP642342	This study
H. canaliculatus	YNAU0771	Yunnan, China	OM758138	OP642345	This study
H. canaliculatus	YNAU0772	Yunnan, China	OM758139	OP642346	This study
H. canaliculatus	YNAU0773	Yunnan, China	OM758140	OP642348	This study
H. canaliculatus	YNAU0775	Yunnan, China	OM758142	OP642350	This study
H. canaliculatus	YNAU0935	Yunnan, China	OM758153	OP642361	This study
H. canaliculatus	HKAS88786	Yunnan, China	OM758118	OP642321	This study
H. canaliculatus	HKAS88787	Yunnan, China	OM758119	OP642322	This study
Hydnobolites sp.	DUKE:MES451	Yunnan, China	JN102440	JN121346	[21]
Hydnobolites sp.	JT17546	Yunnan, China	JN102450	JN121356	[21]
H. cerebriformis	RBG Kew K(M)23816	UK	EU784271	-	[50]
H. cerebriformis	RBG Kew K(M)27907	UK	EU784272	-	[50]
H. cerebriformis	PA9	Latvia	KR019789	-	[36]
H. cerebriformis	K(M):155743	England	MZ159376	-	Unpublished
H. cerebriformis	HMAS 60271	Hubei, China	MK236552	-	[26]
H. cerebriformis	YNAU0318	Xizang, China	OM758123	OP642328	This study
H. cerebriformis	YNAU0972	Xizang, China	OM758124	OP642329	This study
H. cerebriformis	Healy #767	USA	-	HQ660389	[20]
H. cerebriformis	Healy #804	USA	-	HQ660390	[20]
H. lini sp. nov.	YNAU0860 Holotype	Yunnan, China	OM758149	OP642357	This study
H. lini	YNAU0362	Yunnan, China	OM758125	OP642330	This study
H. lini	YNAU0373	Yunnan, China	OM758126	OP642331	This study
H. lini	YNAU0494	Yunnan, China	OM758128	OP642333	This study
H. lini	YNAU0566	Yunnan, China	OM758129	OP642334	This study
H. lini	YNAU0569	Yunnan, China	OM758131	OP642336	This study
H. lini	YNAU007	Yunnan, China	OK598967	OP642343	This study
H. lini	YNAU010	Yunnan, China	OK598969	OP642344	This study
H. lini	YNAU011	Yunnan, China	OK598970	OP642347	This study
H. lini	YNAU0774	Yunnan, China	OM758141	OP642349	This study
H. lini	YNAU0776	Yunnan, China	OM758143	OP642351	This study
H. lini	YNAU0778	Yunnan, China	OM758144	OP642352	This study
H. lini	YNAU0825	Yunnan, China	OM758145	OP642353	This study
H. lini	YNAU0826	Yunnan, China	OM758146	OP642354	This study
H. lini	YNAU0828	Yunnan, China	OM758147	OP642355	This study
H. lini	YNAU0829	Yunnan, China	OM758148	OP642356	This study
H. sichuanensis sp. nov.	YNAU0705 Holotype	Sichuan, China	OM758132	OP642337	This study
H. sichuanensis	YNAU0712	Sichuan, China	OM758133	OP642338	This study
H. shanxiensis	BJTC FAN836 Holotype	Shaanxi, China	MK192820	MK208510	[26]
H. shanxiensis	YNAU0727	Sichuan, China	OM758134	OP642339	This study
H. subrufus sp. nov.	HKAS95869 Holotype	Yunnan, China	MT174248	OP642325	This study
H. subrufus	YNAU0971	Yunnan, China	OM758121	OP642326	This study
H. tenuiperidius sp. nov.	YNAU0899 Holotype	Yunnan, China	OM758150	OP642358	This study
H. tenuiperidius	YNAU0900	Yunnan, China	OM758151	OP642359	This study
H. tenuiperidius	YNAU0901	Yunnan, China	OM758152	OP642360	This study
H. translucidus	HKAS95859	Yunnan, China	OM758120	OP642323	This study
H. translucidus sp. nov.	HKAS95861 Holotype	Yunnan, China	MT174247	OP642324	This study
H. tenuiperidius	YNAU0986	Yunnan, China	OP740748	OP799842	This study
H. tenuiperidius	YNAU0987	Yunnan, China	OP740749	OP799843	This study
H. translucidus	YNAU0568	Yunnan, China	OM758130	OP642335	This study
H. translucidus	YNAU0988	Yunnan, China	OP740750	OP799844	This study
H. translucidus	YNAU0989	Yunnan, China	OP740751	OP799845	This study
H. translucidus	YNAU0990	Yunnan, China	OP740752	OP799846	This study
H. roseus	BJTC FAN680 Holotype	Shaanxi, China	MK192825	MK208507	[26]
H. roseus?	HMAS 81912	Shaanxi, China	MK192824	-	[26]
H. roseus?	BJTC FAN770	Shaanxi, China	MK192823	-	[26]
H. yunnanensis	BJTC FAN732 Holotype	Yunnan, China	MK192821	MK208509	[26]
Hydnobolites sp.	G3547	Estonia	UDB0291352	-	Unpublished
Hydnobolites sp.	OSC:JT32468	Mexico	JN102462	-	[21]
Hydnobolites sp.	OSC:JT11013	Mexico	JN102460	-	[21]
Hydnobolites sp.	S476	Estonia	UDB0123154	-	Unpublished
Hydnobolites sp.	S444	USA	UDB0768825	-	Unpublished
Hydnobolites sp.	G4732	Estonia	UDB0273853	-	Unpublished
Hydnobolites sp.	MIN:925603	USA	JN102377	JN121309	[21]
Hydnobolites sp.	ISC<USA-IA>:RH762	USA	JN102454	-	[21]
Hydnobolites sp.	OSC:JT19259	Mexico	JN102459	JN121355	[21]
Hydnobolites sp.	S481	Estonia	UDB0126087	-	Unpublished
Hydnobolites sp.	DUKE:MES432	Yunnan, China	JN102436	JN121343	[21]
Hydnobolites sp.	SE-2015	USA	KT275635	-	[56]
Hydnobolites sp.	MIN:925919	USA	JN102384	JN121314	[21]
Hydnobolites sp.	MIN:925615	USA	JN102388	JN121318	[21]
Hydnobolites sp.	MIN:925927	USA	JN102392	JN121321	[21]
Hydnobolites sp.	MIN:925917	USA	JN102394	JN121323	[21]
Hydnobolites sp.	MIN:928504	USA	JN102453	-	[21]
Hydnobolites sp.	MIN:925921	USA	JN102372	JN121306	[21]
Hydnobolites sp.	ISC 18937RH81104	USA	JN102456	-	[21]
Hydnobolites sp.	FLAS:Gross567	Germany	JN102463	-	[21]
Hydnobolites sp.	FLAS:MES128	USA	JN409337	-	[21]
Hydnobolites sp.	MIN:925674	USA	JX414182	-	[21]
Hydnobolites sp.	MIN:929342AM354	USA	JX414183	-	[21]
Hydnobolites sp.	MIN:AMRH228	USA	JX414184	-	[21]
Hydnobolites sp.	ECM 01	China	MK208513	-	[26]
Hydnobolites sp.	G3223	Estonia	UDB025913	-	Unpublished
Hydnobolites sp.	L1795	Estonia	UDB017356	-	Unpublished
Hydnobolites sp.	TUF116874	Estonia	UDB025648	UDB025648	Unpublished
Hydnobolites sp.	ISC<USA-IA>:RH801	USA	JN102458	-	[21]
Hydnobolites sp.	ISC<USA-IA>:RH569	USA	JN102457	-	[21]
Hydnobolites sp.	FLAS:SRC735	USA	JN102451	-	[21]
Hydnobolites sp.	MIN:929364	USA	JX414188	-	[21]
Hydnobolites sp.	MIN:929354	USA	JX414187	-	[21]
Hydnobolites sp.	MIN:AMRH194	USA	JN102383	-	[21]
Hydnobolites sp.	FLAS:MES446	Yunnan, China	JN102461	MT156448	[21]
Hydnobolites sp.	G4748	Estonia	UDB0373060	-	Unpublished
Hydnobolites sp.	DUKE:MES364	USA	JN102425	-	[21]
Hydnobolites sp.	L1903	-	UDB002573	UDB002573	[31]
Hydnobolites sp.	MIN:925922	USA	JN102393	JN121322	[21]
Hydnobolites sp.	MIN:925608	USA	JN102390	JN121320	[21]
Hydnobolites sp.	FLAS-F-68444	USA	OM672793	OM523243	Unpublished
Hydnobolites sp.	FLAS-F-68414	USA	OM672772	OM523234	Unpublished
Hydnobolites sp.	FLAS-F-68668	USA	OM672904	OM523268	Unpublished
Hydnobolites sp.	FLAS-F-68427	USA	OM672779	OM523238	Unpublished
Hydnobolites sp.	FLAS-F-68446	USA	OM672794	OM523244	Unpublished
Hydnobolites sp.	FLAS-F-68799	USA	OM672957	OM523289	Unpublished
Hydnobolites sp.	FLAS-F-68800	USA	OM672958	OM523290	Unpublished
Hydnobolites sp.	FLAS-F-68466	USA	OM672804	OM523246	Unpublished
Hydnobolites sp.	FLAS-F-62363	USA	MN653023	MN653023	Unpublished
Hydnobolites sp.	FLAS-F-68388	USA	OM672758	OM523228	Unpublished
Uncultured ectomycorrhiza	taxon:209467	France	AY351631	-	Unpublished
Uncultured ectomycorrhiza fungus	M0718	Japan	AB218135	-	Unpublished
Uncultured ectomycorrhiza fungus	M102	Germany	EU816665	-	[33]
Uncultured ectomycorrhiza fungus	TH3820	France	JX989922	-	[53]
Uncultured ectomycorrhizal fungus	AR91529	France	JX990061	-	[53]
Uncultured fungus	MM048	Estonia	JX316713	JX316713	[49]
Uncultured fungus	JR23	USA	KC791040	-	Unpublished
Uncultured fungus	JR24	USA	KC791041	-	Unpublished
Uncultured fungus	GS-55	Gansu, China	LC623535	-	Unpublished
Uncultured fungus	OTU40-R-2-p13-VNQM-a	Italy	JF927037	-	[60]
Uncultured Hydnobolites	4	Inner Mongolia, China	FJ803962	-	Unpublished
Uncultured Hydnobolites	AAM_cs:90,28	Mexico	KF041380	-	[57]
Uncultured Hydnobolites	II.7723	Germany	EU668293	-	[48]
Uncultured Hydnobolites	LP100005	Shaanxi, China	JF748071	-	[54]
Uncultured Hydnobolites	2007BGD3	France	HQ204669	-	[64]
Uncultured Hydnobolites	UE_ITA015	Italy	JX474816	-	[55]
Uncultured Hydnobolites	MHCER-02	Pakistan	KC111000	-	Unpublished
Uncultured Hydnobolites	LP110072	Shaanxi, China	JQ318660	-	[54]
Uncultured Hydnobolites	2434	Shaanxi, China	LC013739	-	[35]
Uncultured Hydnobolites	ZWL101	Shaanxi, China	KX444293	-	[58]
Uncultured Hydnobolites	LKS1123	Shanxi, China	KX444356	-	[58]
Uncultured Hydnobolites	L2CA1	USA	EF417805	EF417805	[30]
Uncultured Hydnobolites	I.8259.1	Germany	EU668292	-	[48]
Uncultured Hydnodon	ECM_alnus_Hydncere	France	JQ890267	-	[53]
Uncultured Leccinum	Ir2	Iran	FR852276	-	[65]
Uncultured Leccinum	CF3	Inner Mongolia, China	JX129139	-	Unpublished
Uncultured Pezizaceae	M62B10	Mexico	FJ197014	-	[59]
Uncultured Pezizaceae	M48F6	Mexico	FJ197013	-	[59]
Uncultured Pezizales	LP110029	Shaanxi, China	JQ318617	-	[54]
Uncultured Trichocomaceae	M5T12P2	Italy	JX625368	-	[52]
